# Supplementary material for: Piezo1 regulates autophagy in HT22 hippocampal neurons through the Ca2+/Calpain and Calcineurin/TFEB signaling pathways
Source: PLoS One. 2025 Aug 26;20(8):e0330282. doi: 10.1371/journal.pone.0330282 (PMC12380351; doi:10.1371/journal.pone.0330282)
Supplement: S1 Data — (XLSX) [file pone.0330282.s004.xlsx]

## Sheet: Fig1B
control	starvation	Yoda1	GsMTx4	starvation+GsMTx4	BDNF	BDNF+Yoda1
2	5	9	1	4	1	3
1	6	10	2	2	1	5
2	8	7	0	5	2	4
0	9	6	3	1	0	3
1	7	8	1	3	2	4
1	6	7	1	3	1	2

## Sheet: Fig1 D 
control	starvation	Yoda1	GsMTx4	starvation+GsMTx4	BDNF	BDNF+Yoda1
1.0578	2.8968	2.70477	1.15443	1.81543	1.12084	2.13663
1.06235	2.37119	2.28587	1.31608	1.876	1.13285	1.82637
0.879844	2.11428	2.0774	0.982839	1.64136	0.817079	1.60137

## Sheet: Fig1 E 
control	starvation	Yoda1	GsMTx4	starvation+GsMTx4	BDNF	BDNF+Yoda1
1.01152	0.317039	0.260224	1.05912	0.866809	0.967838	0.640515
0.793603	0.398595	0.468715	0.83994	0.743448	0.89613	0.424967
1.19488	0.518228	0.598679	1.17137	0.896328	1.15455	0.707957

## Sheet: Fig1 F 
control	starvation	Yoda1	GsMTx4	starvation+GsMTx4	BDNF	BDNF+Yoda1
0.853708	1.45714	1.39641	0.716542	0.748506	0.712544	0.987862
1.0214	1.44091	1.61981	0.790738	1.00411	0.775142	1.2169
1.12489	1.65381	1.81777	0.826635	1.12573	0.763103	1.23725

## Sheet: Fig1 G 
control	starvation	Yoda1	GsMTx4	starvation+GsMTx4	BDNF	BDNF+Yoda1
0.97021	0.174402	0.282654	1.01856	0.577704	0.931425	0.220935
0.804637	0.164434	0.260317	0.744261	0.622411	0.72421	0.186012
1.22515	0.127674	0.242027	1.04768	0.569879	1.05855	0.204604

## Sheet: Fig1 H 
control	starvation	Yoda1	GsMTx4	starvation+GsMTx4	BDNF	BDNF+Yoda1
1.01561	2.04296	1.87149	1.09505	1.19105	1.02503	1.84238
1.00012	1.93913	1.33957	1.22937	1.2745	1.1765	2.0673
1.01075	2.69715	1.56196	1.42661	1.3273	1.00185	1.67323
1.00044	1.95997	1.92363	1.15786	1.6277	0.987672	2.39797

## Sheet: Fig2D
control	starvation	Yoda1	GsMTx4	starvation+GsMTx4	BDNF	BDNF+Yoda1
4	10	6	3	4	2	5
2	6	8	0	3	0	2
1	9	7	1	3	1	3
0	5	9	1	2	0	3
3	4	7	1	3	1	3
1	6	7	0	5	1	4

## Sheet: Fig2E
control	starvation	Yoda1	GsMTx4	starvation+GsMTx4	BDNF	BDNF+Yoda1
15	6	5	12	8	19	9
18	2	3	8	9	15	6
10	7	2	17	10	10	8
8	2	4	10	9	9	9
13	2	3	12	8	11	6
12	3	5	13	7	12	10

## Sheet: Fig2F
control	starvation	Yoda1	GsMTx4	starvation+GsMTx4	BDNF	BDNF+Yoda1
0.182296	0.850011	0.715849	0.074652	0.433643	0.007365	0.285918
0.004246	0.726827	0.790345	0.111508	0.26815	0.017604	0.332589
0.052496	0.616737	0.358069	0.005422	0.484251	0.081536	0.296171
0.173137	0.302041	0.784267	0.06569	0.29171	0.137641	0.638873
0.014102	0.633038	0.751191	0.174057	0.389935	0.133325	0.297436
0.087333	0.701158	0.613646	0.199446	0.505308	0.017235	0.530997

## Sheet: Fig3B
Blank	NC	Si-piezo1
1.0003	0.867847	0.260044
1.00019	0.935148	0.285608
1.00043	0.859254	0.532012

[truncated: 29 more sheets: Fig3C, Fig3 D, Fig3 E, Fig3 F, Fig3 G, Fig3 I, Fig3 J, Fig3 K, Fig3 L, Fig4 B, Fig4C, Fig4E, Fig4F, Fig4H, Fig4I, Fig5 B, Fig5 D , Fig5 E , Fig5 F , Fig5 G  …]
